# Supplementary material for: Propionic acid toxicity and utilization of α-ketobutyric acid in Neisseria meningitidis via the methylcitrate cycle under specific conditions
Source: Microbiol Spectr. 2025 Oct 20;13(12):e00783-25. doi: 10.1128/spectrum.00783-25 (PMC12671195; doi:10.1128/spectrum.00783-25)
Supplement: File S1 — Primary data of growth curves of N. meningitidis B1940 and isogenic prpB- and prpC-defective mutants in MCDA-glucose, MCDA-pyruvate, or MCDA-lactate in the absence or presence of different concentrations of propionate. [file spectrum.00783-25-s0001.xlsx]

## Sheet: MCDA_GLUCOSE
MCDA-Glucose +/- propionate
1°	0 mM propionate						0,5 mM propionate						1 mM propionate						5 mM propionate
	0h	3h	6h	9h	12h		0h	3h	6h	9h	12h		0h	3h	6h	9h	12h		0h	3h	6h	9h	12h
WT	0.05	0.2	0.63	0.98	1.05		0.05	0.21	0.75	1.04	1.06		0.05	0.16	0.55	1.05	1.1		0.05	0.09	0.1	0.09	0.07
PrpB (1)	0.05	0.24	0.72	0.96	1		0.05	0.15	0.43	1.02	1.1		0.05	0.1	0.09	0.13	0.21		0.05	0.1	0.09	0.08	0.05
PrpC (1)	0.05	0.26	0.67	1.03	1.1		0.05	0.16	0.37	0.97	1.06		0.05	0.11	0.13	0.14	0.16		0.05	0.09	0.07	0.08	0.06
2°	0 mM propionate						0,5 mM propionate						1 mM propionate						5 mM propionate
	0h	3h	6h	9h	12h		0h	3h	6h	9h	12h		0h	3h	6h	9h	12h		0h	3h	6h	9h	12h
WT	0.05	0.19	0.67	1.04	1.11		0.05	0.25	0.66	1.08	1.13		0.05	0.14	0.37	0.87	1.15		0.05	0.07	0.09	0.08	0.09
PrpB (2)	0.05	0.25	0.71	0.97	1.08		0.05	0.19	0.47	1.03	1.16		0.05	0.11	0.11	0.11	0.19		0.05	0.06	0.08	0.09	0.08
PrpC (1)	0.05	0.18	0.62	0.94	1.2		0.05	0.18	0.4	1.06	1.2		0.05	0.11	0.11	0.12	0.15		0.05	0.07	0.12	0.11	0.1
3°	0 mM propionate						0,5 mM propionate						1 mM propionate						5 mM propionate
	0h	3h	6h	9h	12h		0h	3h	6h	9h	12h		0h	3h	6h	9h	12h		0h	3h	6h	9h	12h
WT	0.05	0.25	0.63	0.92	1.2		0.05	0.17	0.57	0.95	1.13		0.05	0.14	0.39	0.93	1.2		0.05	0.08	0.09	0.13	0.11
PrpB (3)	0.05	0.17	0.65	0.98	1.13		0.05	0.16	0.44	1.04	1.11		0.05	0.09	0.11	0.13	0.14		0.05	0.07	0.1	0.09	0.11
PrpC (1)	0.05	0.22	0.66	1.1	1.2		0.05	0.12	0.39	0.98	1.15		0.05	0.1	0.12	0.13	0.14		0.05	0.05	0.08	0.12	0.1
MEAN	0 mM propionate						0,5 mM propionate						1 mM propionate						5 mM propionate
	0h	3h	6h	9h	12h		0h	3h	6h	9h	12h		0h	3h	6h	9h	12h		0h	3h	6h	9h	12h
WT	0.05	0.213333	0.643333	0.98	1.12		0.05	0.21	0.66	1.02333	1.10667		0.05	0.146667	0.436667	0.95	1.15		0.05	0.08	0.0933333	0.1	0.09
PrpB	0.05	0.22	0.693333	0.97	1.07		0.05	0.166667	0.446667	1.03	1.12333		0.05	0.1	0.103333	0.123333	0.18		0.05	0.0766667	0.09	0.0866667	0.08
PrpC	0.05	0.22	0.65	1.02333	1.16667		0.05	0.153333	0.48	1.00333	1.13667		0.05	0.106667	0.12	0.13	0.15		0.05	0.07	0.09	0.103333	0.0866667
SD	0 mM propionate						0,5 mM propionate						1 mM propionate						5 mM propionate
	0h	3h	6h	9h	12h		0h	3h	6h	9h	12h		0h	3h	6h	9h	12h		0h	3h	6h	9h	12h
WT	0	0.0321455	0.023094	0.06	0.0754983		0	0.04	0.09	0.0665833	0.0404145		0	0.011547	0.0986577	0.0916515	0.05		0	0.01	0.0057735	0.0264575	0.02
PrpB	0	0.0378594	0.0378594	0.01	0.0655744		0	0.0208167	0.0208167	0.01	0.0321455		0	0.01	0.011547	0.011547	0.0360555		0	0.0208167	0.01	0.0057735	0.03
PrpC	0	0.04	0.0264575	0.0802081	0.057735		0	0.0305505	0.0152753	0.0493288	0.070946		0	0.0057735	0.01	0.01	0.01		0	0.02	0.0264575	0.0208167	0.023094
	p-value						p-value						p-value						p-value
	0h	3h	6h	9h	12h		0h	3h	6h	9h	12h		0h	3h	6h	9h	12h		0h	3h	6h	9h	12h
WT vs PrpB	1	0.84246	0.13729	0.80136	0.43622		1	0.19432	0.04823	0.87901	0.60739		1	0.00648	0.02662	0.00362	2e-05		1	0.81937	0.64945	0.47679	0.65953
WT vs PrpC	1	0.83348	0.75909	0.49844	0.44605		1	0.12785	0.03127	0.6991	0.56745		1	0.01332	0.02979	0.00379	0.00055		1	0.49606	0.84939	0.8726	0.85949
PrpB vs PrpC	1	1	0.18782	0.36841	0.12895		1	0.57028	0.01873	0.44929	0.78755		1	0.38681	0.13323	0.49257	0.28383		1	0.70963	1	0.29802	0.77652
MCDA_Glucose + 5 mM propionate + other substrates
	5 mM propionate						5 mM propionate + 3,8 mM cysteine						5 mM propionate + 4 mM glutamine						5 mM propionate + 10 mM NaHCO3						5 mM propionate + 4,75 mM serine
	0h	3h	6h	9h	12h		0h	3h	6h	9h	12h		0h	3h	6h	9h	12h		0h	3h	6h	9h	12h		0h	3h	6h	9h	12h
WT	0.05	0.1	0.1	0.08	0.06		0.05	0.05	0.09	0.08	0.07		0.05	0.1	0.06	0.07	0.05		0.05	0.26	0.54	0.97	1.07		0.05	0.09	0.07	0.08	0.06
MCDA_Glucosio + 5 mM propionate + 10 mM NaHCO3
1°	5 mM propionate + 10 mM NaHCO3
	0h	3h	6h	9h	12h
WT	0.05	0.11	0.35	0.96	1.17
PrpB (1)	0.05	0.08	0.33	0.91	1.11
PrpC (1)	0.05	0.1	0.29	0.97	1.19
2°	5 mM propionate + 10 mM NaHCO3
	0h	3h	6h	9h	12h
WT	0.05	0.127	0.37	0.91	1.05
PrpB (2)	0.05	0.108	0.36	0.88	1.14
PrpC (1)	0.05	0.147	0.42	1.13	1.2
3°	5 mM propionate + 10 mM NaHCO3
	0h	3h	6h	9h	12h
WT	0.05	0.11	0.33	0.93	1.07
PrpB (3)	0.05	0.13	0.37	1.03	1.15
PrpC (1)	0.05	0.13	0.3	0.87	1.05
Mean
	0h	3h	6h	9h	12h
WT	0.05	0.115667	0.35	0.933333	1.09667
PrpB	0.05	0.106	0.353333	0.94	1.13333
PrpC	0.05	0.125667	0.336667	0.99	1.14667
SD
	0h	3h	6h	9h	12h
WT	0	0.00981495	0.02	0.0251661	0.064291
PrpB	0	0.0250599	0.0208167	0.0793725	0.0208167
PrpC	0	0.0237978	0.0723418	0.131149	0.083865
	p-value
	0h	3h	6h	9h	12h
WT vs PrpB	1	0.58411	0.85125	0.9005	0.43152
WT vs PrpC	1	0.55481	0.78395	0.53425	0.46139
PrpB vs PrpC	1	0.38024	0.73359	0.60835	0.81185

## Sheet: MCDA_PYRUVATE
MCDA-Pyruvate +/- propionate
1°	0 mM propionate							0,5 mM propionate							1 mM propionate							5 mM propionate
	0h	3h	6h	9h	12h			0h	3h	6h	9h	12h			0h	3h	6h	9h	12h			0h	3h	6h	9h	12h
WT	0.05	0.19	0.22	0.34	0.36		WT	0.05	0.21	0.41	0.45	0.46		WT	0.05	0.17	0.42	0.57	0.58		WT	0.05	0.09	0.12	0.1	0.11
PrpB (1)	0.05	0.14	0.23	0.35	0.35		PrpB (1)	0.05	0.19	0.3	0.32	0.34		PrpB (1)	0.05	0.12	0.13	0.11	0.08		PrpB (1)	0.05	0.06	0.11	0.09	0.1
PrpC (1)	0.05	0.18	0.25	0.34	0.32		PrpC (1)	0.05	0.24	0.29	0.34	0.35		PrpC (1)	0.05	0.095	0.12	0.1	0.13		PrpC (1)	0.05	0.08	0.09	0.1	0.12
2°	0 mM propionate							0,5 mM propionate							1 mM propionate							5 mM propionate
	0h	3h	6h	9h	12h			0h	3h	6h	9h	12h			0h	3h	6h	9h	12h			0h	3h	6h	9h	12h
WT	0.05	0.21	0.26	0.32	0.33		WT	0.05	0.16	0.42	0.46	0.45		WT	0.05	0.2	0.48	0.54	0.57		WT	0.05	0.06	0.09	0.11	0.12
PrpB (2)	0.05	0.24	0.28	0.33	0.31		PrpB (2)	0.05	0.19	0.26	0.3	0.29		PrpB (2)	0.05	0.12	0.17	0.17	0.16		PrpB (2)	0.05	0.07	0.1	0.12	0.13
PrpC (1)	0.05	0.24	0.27	0.31	0.34		PrpC (1)	0.05	0.22	0.31	0.33	0.31		PrpC (1)	0.05	0.13	0.13	0.12	0.12		PrpC (1)	0.05	0.06	0.09	0.12	0.12
3°	0 mM propionate							0,5 mM propionate							1 mM propionate							5 mM propionate
	0h	3h	6h	9h	12h			0h	3h	6h	9h	12h			0h	3h	6h	9h	12h			0h	3h	6h	9h	12h
WT	0.05	0.15	0.21	0.31	0.35		WT	0.05	0.2	0.4	0.48	0.48		WT	0.05	0.21	0.47	0.56	0.57		WT	0.05	0.07	0.11	0.13	0.14
PrpB (3)	0.05	0.21	0.24	0.32	0.37		PrpB (3)	0.05	0.18	0.29	0.33	0.3		PrpB (3)	0.05	0.13	0.15	0.13	0.12		PrpB (3)	0.05	0.07	0.1	0.12	0.11
PrpC (1)	0.05	0.2	0.25	0.3	0.33		PrpC (1)	0.05	0.16	0.3	0.34	0.29		PrpC (1)	0.05	0.11	0.13	0.12	0.11		PrpC (1)	0.05	0.08	0.09	0.1	0.1
Mean	0 mM propionate							0,5 mM propionate							1 mM propionate							5 mM propionate
	0h	3h	6h	9h	12h			0h	3h	6h	9h	12h			0h	3h	6h	9h	12h			0h	3h	6h	9h	12h
WT	0.05	0.183333	0.23	0.323333	0.346667		WT	0.05	0.19	0.41	0.463333	0.463333		WT	0.05	0.193333	0.456667	0.556667	0.573333		WT	0.05	0.0733333	0.106667	0.113333	0.123333
PrpB	0.05	0.196667	0.25	0.333333	0.343333		PrpB	0.05	0.186667	0.283333	0.316667	0.31		PrpB	0.05	0.123333	0.15	0.136667	0.12		PrpB	0.05	0.0666667	0.103333	0.11	0.113333
PrpC	0.05	0.206667	0.256667	0.316667	0.33		PrpC	0.05	0.206667	0.3	0.336667	0.316667		PrpC	0.05	0.111667	0.126667	0.113333	0.12		PrpC	0.05	0.0733333	0.09	0.106667	0.113333
SD	0 mM propionate							0,5 mM propionate							1 mM propionate							5 mM propionate
	0h	3h	6h	9h	12h			0h	3h	6h	9h	12h			0h	3h	6h	9h	12h			0h	3h	6h	9h	12h
WT	0	0.0305505	0.0264575	0.0152753	0.0152753		WT	0	0.0264575	0.01	0.0152753	0.0152753		WT	0	0.0208167	0.0321455	0.0152753	0.0057735		WT	0	0.0152753	0.0152753	0.0152753	0.0152753
PrpB	0	0.051316	0.0264575	0.0152753	0.0305505		PrpB	0	0.0057735	0.0208167	0.0152753	0.0264575		PrpB	0	0.0057735	0.02	0.0305505	0.04		PrpB	0	0.0057735	0.0057735	0.0173205	0.0152753
PrpC	0	0.0305505	0.011547	0.0208167	0.01		PrpC	0	0.0416333	0.01	0.0057735	0.0305505		PrpC	0	0.0175594	0.0057735	0.011547	0.01		PrpC	0	0.011547	1.69967e-17	0.011547	0.011547
	p-value							p-value							p-value							p-value
	0h	3h	6h	9h	12h			0h	3h	6h	9h	12h			0h	3h	6h	9h	12h			0h	3h	6h	9h	12h
WT vs PrpB	1	0.72286	0.40694	0.4676	0.87673			1	0.84939	0.00293	0.0003	0.00249			1	0.02179	0.00043	0.00026	0.00218			1	0.53839	0.75074	0.81508	0.4676
WT vs PrpC	1	0.40253	0.21654	0.67983	0.20017			1	0.59512	0.00018	0.00193	0.00538			1	0.00706	0.00245	0	0			1	1	0.19936	0.58129	0.4204
PrpB vs PrpC	1	0.78928	0.71832	0.33135	0.53546			1	0.49371	0.30334	0.13943	0.78956			1	0.37081	0.17331	0.31732	1			1	0.43819	0.05719	0.79717	1
1°	5 mM propionate + 10 mM NaHCO3
	0h	3h	6h	9h	12h
WT	0.05	0.09	0.23	0.46	0.48
PrpB (1)	0.05	0.08	0.09	0.14	0.15
PrpC (1)	0.05	0.09	0.17	0.18	0.17
2°	5 mM propionate + 10 mM NaHCO3
	0h	3h	6h	9h	12h
WT	0.05	0.12	0.25	0.43	0.48
PrpB (2)	0.05	0.13	0.13	0.11	0.12
PrpC (1)	0.05	0.11	0.14	0.17	0.2
3°	5 mM propionate + 10 mM NaHCO3
	0h	3h	6h	9h	12h
WT	0.05	0.11	0.26	0.48	0.51
PrpB (3)	0.05	0.08	0.1	0.1	0.13
PrpC (1)	0.05	0.1	0.13	0.11	0.1
	0h	3h	6h	9h	12h
WT	0.05	0.106667	0.246667	0.456667	0.49
PrpB	0.05	0.0966667	0.106667	0.116667	0.133333
PrpC	0.05	0.1	0.146667	0.153333	0.156667
	0h	3h	6h	9h	12h
WT	0	0.0152753	0.0152753	0.0251661	0.0173205
PrpB	0	0.0288675	0.0208167	0.0208167	0.0152753
PrpC	0	0.01	0.0208167	0.0378594	0.051316
	p-value
	0h	3h	6h	9h	12h
WT vs PrpB	1	0.6322	0.00107	7e-05	1e-05
WT vs PrpC	1	0.56657	0.00348	0.00067	0.00411
PrpB vs PrpC	1	0.86452	0.07822	0.23488	0.51868

## Sheet: MCDA_D,L LACTATE
MCDA-Lactate+/- propionate
1°	0 mM propionate							1 mM propionate							5 mM propionate							10 mM propionate
	0h	3h	6h	9h	12h			0h	3h	6h	9h	12h			0h	3h	6h	9h	12h			0h	3h	6h	9h	12h
WT	0.05	0.3	1.54	1.83	1.85		WT	0.05	0.27	1.43	1.82	1.85		WT	0.05	0.13	0.54	1.6	1.78		WT	0.05	0.1	0.14	0.31	0.35
PrpB (1)	0.05	0.31	1.63	1.86	1.85		PrpB	0.05	0.35	1.52	1.81	1.84		PrpB	0.05	0.21	1.33	1.8	1.84		PrpB	0.05	0.15	0.85	1.77	1.7
PrpC (1)	0.05	0.3	1.52	1.9	1.84		PrpC	0.05	0.34	1.66	1.82	1.85		PrpC	0.05	0.18	1.24	1.81	1.85		PrpC	0.05	0.12	0.76	1.65	1.6
2°	0 mM propionate							1 mM propionate							5 mM propionate							10 mM propionate
	0h	3h	6h	9h	12h			0h	3h	6h	9h	12h			0h	3h	6h	9h	12h			0h	3h	6h	9h	12h
WT	0.05	0.28	1.45	1.92	1.96		WT	0.05	0.33	1.53	1.77	1.93		WT	0.05	0.14	0.33	1.46	1.73		WT	0.05	0.11	0.21	0.42	0.43
PrpB (2)	0.05	0.31	1.53	1.88	1.93		PrpB	0.05	0.3	1.47	1.83	1.88		PrpB	0.05	0.33	1.43	1.77	1.87		PrpB	0.05	0.25	0.7	1.5	1.77
PrpC (1)	0.05	0.3	1.47	1.81	1.87		PrpC	0.05	0.25	1.42	1.8	1.85		PrpC	0.05	0.32	1.46	1.72	1.86		PrpC	0.05	0.15	0.55	1.6	1.8
3°	0 mM propionate							1 mM propionate							5 mM propionate							10 mM propionate
	0h	3h	6h	9h	12h			0h	3h	6h	9h	12h			0h	3h	6h	9h	12h			0h	3h	6h	9h	12h
WT	0.05	0.3	1.52	1.83	1.95		WT	0.05	0.26	1.47	1.75	1.84		WT	0.05	0.14	0.41	1.56	1.79		WT	0.05	0.15	0.19	0.37	0.4
PrpB (3)	0.05	0.27	1.56	1.88	1.92		PrpB	0.05	0.31	1.55	1.83	1.94		PrpB	0.05	0.26	1.34	1.75	1.85		PrpB	0.05	0.27	1.56	1.88	1.92
PrpC (1)	0.05	0.33	1.46	1.86	1.9		PrpC	0.05	0.28	1.48	1.8	1.88		PrpC	0.05	0.27	1.37	1.77	1.76		PrpC	0.05	0.33	1.46	1.86	1.9
MEAN	0 mM propionate							1 mM propionate							5 mM propionate							10 mM propionate
	0h	3h	6h	9h	12h			0h	3h	6h	9h	12h			0h	3h	6h	9h	12h			0h	3h	6h	9h	12h
WT	0.05	0.293333	1.50333	1.86	1.92		WT	0.05	0.286667	1.47667	1.78	1.87333		WT	0.05	0.136667	0.426667	1.54	1.76667		WT	0.05	0.103333	0.166667	0.336667	0.38
PrpB	0.05	0.296667	1.57333	1.87333	1.9		PrpB	0.05	0.32	1.51333	1.82333	1.88667		PrpB	0.05	0.266667	1.36667	1.77333	1.85333		PrpB	0.05	0.226667	0.793333	1.63333	1.75
PrpC	0.05	0.31	1.48333	1.85667	1.87		PrpC	0.05	0.29	1.52	1.80667	1.86		PrpC	0.05	0.256667	1.35667	1.76667	1.82333		PrpC	0.05	0.146667	0.613333	1.6	1.75333
SD	0 mM propionate							1 mM propionate							5 mM propionate							10 mM propionate
	0h	3h	6h	9h	12h			0h	3h	6h	9h	12h			0h	3h	6h	9h	12h			0h	3h	6h	9h	12h
WT	0.05	0.011547	0.0472582	0.0519615	0.0608276		WT	0.05	0.0378594	0.0328859	0.0360555	0.0493288		WT	0.05	0.0057735	0.105987	0.072111	0.0321455		WT	8.49837e-18	0.0057735	0.0378594	0.0737111	0.043589
PrpB	0.05	0.023094	0.051316	0.011547	0.043589		PrpB	0.05	0.0264575	0.0404145	0.011547	0.0252396		PrpB	0.05	0.0602771	0.0550757	0.0251661	0.0152753		PrpB	8.49837e-18	0.0680686	0.0814453	0.135031	0.043589
PrpC	0.05	0.0173205	0.0321455	0.0450925	0.03		PrpC	0.05	0.0458258	0.1249	0.0101835	0.0173205		PrpC	0.05	0.070946	0.110604	0.0450925	0.0550757		PrpC	8.49837e-18	0.0251661	0.12741	0.05	0.136137
	p-value							p-value							p-value							p-value
	0h	3h	6h	9h	12h			0h	3h	6h	9h	12h			0h	3h	6h	9h	12h			0h	3h	6h	9h	12h
WT vs PrpB	1	0.83769	0.15769	0.70332	0.66983		WT vs PrpB	1	0.28683	0.38329	0.16396	0.75958		WT vs PrpB	1	0.06351	0.00084	0.02094	0.02677		WT vs PrpB	1	0.0631833	0.0835037	0.0099634	0.00172762
WT vs PrpC	1	0.24761	0.5813	0.93723	0.29376		WT vs PrpC	1	0.92745	0.6211	0.32849	0.69422		WT vs PrpC	1	0.09848	0.00047	0.01489	0.21526		WT vs PrpC	1	0.252913	0.114263	0.00445387	0.00275159
PrpB vs PrpC	1	0.4718	0.07334	0.59189	0.38824		PrpB vs PrpC	1	0.3944	0.93668	0.15183	0.46167		PrpB vs PrpC	1	0.86168	0.89758	0.83684	0.44808		PrpB vs PrpC	1	0.664376	0.390128	0.853353	0.511187
