# Supplementary material for: Propionic acid toxicity and utilization of α-ketobutyric acid in Neisseria meningitidis via the methylcitrate cycle under specific conditions
Source: Microbiol Spectr. 2025 Oct 20;13(12):e00783-25. doi: 10.1128/spectrum.00783-25 (PMC12671195; doi:10.1128/spectrum.00783-25)
Supplement: File S2 — Primary data of growth curves of N. meningitidis B1940, B1940ΩprpB, B1940ΩprpC, and complemented strains in MCDA-glucose or MCDA-pyruvate in the absence or presence of 1 mM propionate. [file spectrum.00783-25-s0002.xlsx]

## Sheet: MCDA_GLUCOSE
MCDA-Glucose +/- 1 mM propionate
						PrpB														PrpC
1°	0 mM propionate						1 mM propionate							1°	0 mM propionate						1 mM propionate
	0h	3h	6h	9h	12h		0h	3h	6h	9h	12h				0h	3h	6h	9h	12h		0h	3h	6h	9h	12h
WT	0.05	0.18	0.54	0.86	1.01		0.05	0.2	0.54	0.95	1.2			B1940	0.05	0.22	0.57	0.87	0.96		0.05	0.16	0.48	0.8	1
PrpB	0.05	0.15	0.64	0.9	1.1		0.05	0.08	0.1	0.19	0.2			PrpC	0.05	0.2	0.62	0.81	1		0.05	0.07	0.09	0.12	0.15
PrpB • pNLCT-prpBC	0.05	0.2	0.59	0.97	1		0.05	0.17	0.42	0.67	0.81			PrpC • pNLCT-prpBC	0.05	0.16	0.58	0.94	1.1		0.05	0.19	0.4	0.74	0.86
2°	0 mM propionate						1 mM propionate							2°	0 mM propionate						1 mM propionate
	0h	3h	6h	9h	12h		0h	3h	6h	9h	12h				0h	3h	6h	9h	12h		0h	3h	6h	9h	12h
WT	0.05	0.21	0.62	0.97	1.05		0.05	0.17	0.57	1.06	1.1			WT	0.05	0.19	0.5	0.83	0.95		0.05	0.2	0.56	0.85	1.08
PrpB	0.05	0.2	0.56	1.02	1.2		0.05	0.06	0.1	0.13	0.11			PrpC	0.05	0.17	0.61	0.98	1.1		0.05	0.05	0.15	0.18	0.2
PrpB • pNLCT-prpBC	0.05	0.19	0.42	0.84	1.12		0.05	0.11	0.43	0.72	0.93			PrpC • pNLCT-prpBC	0.05	0.22	0.66	1.02	1.2		0.05	0.18	0.45	0.68	0.87
MEAN	0 mM propionate						1 mM propionate							MEAN	0 mM propionate						1 mM propionate
	0h	3h	6h	9h	12h		0h	3h	6h	9h	12h				0h	3h	6h	9h	12h		0h	3h	6h	9h	12h
WT	0.05	0.195	0.58	0.915	1.03		0.05	0.185	0.555	1.005	1.15			WT	0.05	0.205	0.535	0.85	0.955		0.05	0.18	0.52	0.825	1.04
PrpB	0.05	0.175	0.6	0.96	1.15		0.05	0.07	0.1	0.16	0.155			PrpC	0.05	0.185	0.615	0.895	1.05		0.05	0.06	0.12	0.15	0.175
PrpB • pNLCT-prpBC	0.05	0.195	0.505	0.905	1.06		0.05	0.14	0.425	0.695	0.87			PrpC • pNLCT-prpBC	0.05	0.19	0.62	0.98	1.15		0.05	0.185	0.425	0.71	0.865
SD	0 mM propionate						1 mM propionate							SD	0 mM propionate						1 mM propionate
	0h	3h	6h	9h	12h		0h	3h	6h	9h	12h				0h	3h	6h	9h	12h		0h	3h	6h	9h	12h
WT	0	0.0212132	0.0565685	0.0777817	0.0282843		0	0.0212132	0.0212132	0.0777817	0.0707107			WT	0	0.0212132	0.0494975	0.0282843	0.00707107		0	0.0282843	0.0565685	0.0353553	0.0565685
PrpB	0	0.0353553	0.0565685	0.0848528	0.0707107		0	0.0141421	0	0.0424264	0.0636396			PrpC	0	0.0212132	0.00707107	0.120208	0.0707107		0	0.0141421	0.0424264	0.0424264	0.0353553
PrpB • pNLCT-prpBC	0	0.00707107	0.120208	0.0919239	0.0848528		0	0.0424264	0.00707107	0.0353553	0.0848528			PrpC • pNLCT-prpBC	0	0.0424264	0.0565685	0.0565685	0.0707107		0	0.00707107	0.0353553	0.0424264	0.00707107
	p-value						p-value							p-value							p-value
	0h	3h	6h	9h	12h		0h	3h	6h	9h	12h			0h	3h	6h	9h	12h			0h	3h	6h	9h	12h
WT vs PrpB	1	0.57681	0.75746	0.63627	0.21839		1	0.03296	0.02098	0.01372	0.00475		WT vs PrpC	1	0.68377	0.25706	0.69006	0.30598			1	0.06126	0.01892	0.00383	0.00624
WT vs PrpB • pNLCT-prpBC	1	1	0.53611	0.9175	0.70617		1	0.34989	0.05126	0.07158	0.07312		WT vs PrpC • pNLCT-prpBC	1	0.71172	0.25303	0.14234	0.15674			1	0.84503	0.2055	0.10233	0.13838
PrpB vs PrpB • pNLCT-prpBC	1	0.5685	0.45301	0.59788	0.3716		1	0.23278	0.00979	0.00599	0.01374		PrpC vs PrpC • pNLCT-prpBC	1	0.89933	0.92097	0.4924	0.29289			1	0.02124	0.01752	0.00569	0.01838

## Sheet: MCDA_PYRUVATE
MCDA-Pyruvate +/- 1 mM propionate
1°	0 mM propionate					PrpB	1 mM propionate													PrpC
	0h	3h	6h	9h	12h		0h	3h	6h	9h	12h			1°	0 mM propionate						1 mM propionate
WT	0.05	0.19	0.27	0.33	0.35		0.05	0.21	0.38	0.56	0.59				0h	3h	6h	9h	12h		0h	3h	6h	9h	12h
PrpB	0.05	0.15	0.3	0.36	0.36		0.05	0.07	0.11	0.09	0.08			WT	0.05	0.2	0.29	0.35	0.31		0.05	0.24	0.42	0.51	0.58
PrpB • pNLCT-prpBC	0.05	0.2	0.24	0.3	0.37		0.05	0.18	0.34	0.47	0.52			PrpC	0.05	0.18	0.32	0.32	0.35		0.05	0.09	0.1	0.13	0.1
														PrpC • pNLCT-prpBC	0.05	0.2	0.26	0.33	0.35		0.05	0.2	0.32	0.41	0.42
2°	0 mM propionate						1 mM propionate
	0h	3h	6h	9h	12h		0h	3h	6h	9h	12h			2°	0 mM propionate						1 mM propionate
WT	0.05	0.14	0.21	0.35	0.36		0.05	0.22	0.44	0.52	0.55				0h	3h	6h	9h	12h		0h	3h	6h	9h	12h
PrpB	0.05	0.21	0.28	0.32	0.4		0.05	0.11	0.1	0.09	0.1			WT	0.05	0.15	0.24	0.32	0.37		0.05	0.27	0.37	0.49	0.56
PrpB • pNLCT-prpBC	0.05	0.19	0.23	0.3	0.38		0.05	0.23	0.38	0.55	0.58			PrpC	0.05	0.19	0.27	0.37	0.38		0.05	0.05	0.12	0.11	0.12
														PrpC • pNLCT-prpBC	0.05	0.21	0.23	0.3	0.35		0.05	0.24	0.31	0.43	0.49
Mean	0 mM propionate						1 mM propionate
	0h	3h	6h	9h	12h		0h	3h	6h	9h	12h			MEAN	0 mM propionate						1 mM propionate
WT	0.05	0.165	0.24	0.34	0.355		0.05	0.215	0.41	0.54	0.57				0h	3h	6h	9h	12h		0h	3h	6h	9h	12h
PrpB	0.05	0.18	0.29	0.34	0.38		0.05	0.09	0.105	0.09	0.09			WT	0.05	0.175	0.265	0.335	0.34		0.05	0.255	0.395	0.5	0.53
PrpB • pNLCT-prpBC	0.05	0.195	0.235	0.3	0.375		0.05	0.205	0.36	0.51	0.55			PrpC	0.05	0.185	0.295	0.345	0.365		0.05	0.07	0.11	0.12	0.11
														PrpC • pNLCT-prpBC	0.05	0.205	0.245	0.315	0.35		0.05	0.22	0.315	0.42	0.455
SD	0 mM propionate						1 mM propionate
	0h	3h	6h	9h	12h		0h	3h	6h	9h	12h			SD	0 mM propionate						1 mM propionate
WT	0	0.0353553	0.0424264	0.0141421	0.00707107		0	0.00707107	0.0424264	0.0282843	0.0282843				0h	3h	6h	9h	12h		0h	3h	6h	9h	12h
PrpB	0	0.0424264	0.0141421	0.0282843	0.0282843		0	0.0282843	0.00707107	0	0.0141421			WT	0	0.0353553	0.0353553	0.0212132	0.0424264		0	0.0212132	0.0353553	0.0141421	0.0141421
PrpB • pNLCT-prpBC	0	0.00707107	0.00707107	0	0.00707107		0	0.0353553	0.0282843	0.0565685	0.0424264			PrpC	0	0.00707107	0.0353553	0.0353553	0.0212132		0	0.0282843	0.0141421	0.0141421	0.0141421
														PrpC • pNLCT-prpBC	0	0.00707107	0.0212132	0.0212132	0		0	0.0282843	0.00707107	0.0141421	0.0494975
	p-value						p-value								p-value						p-value
	0h	3h	6h	9h	12h		0h	3h	6h	9h	12h				0h	3h	6h	9h	12h		0h	3h	6h	9h	12h
WT vs PrpB	1	0.73895	0.3251	1	0.42144		1	0.08537	0.05631	0.02828	0.00817			WT vs PrpC	1	0.5685	0.4855	0.77051	0.55679		1	0.02179	0.03136	0.00138	0.00094
WT vs PrpB • pNLCT-prpBC	1	0.43708	0.89518	0.15596	0.10557		1	0.75818	0.31638	0.59204	0.64194			WT vs PrpC • pNLCT-prpBC	1	0.43708	0.57681	0.4453	0.79517		1	0.30537	0.18139	0.02986	0.1665
PrpB vs PrpB • pNLCT-prpBC	1	0.70481	0.06929	0.29517	0.84503		1	0.07449	0.03863	0.06045	0.0257			PrpC vs PrpC • pNLCT-prpBC	1	0.10557	0.25519	0.43139	0.5		1	0.03377	0.0103	0.00221	0.04829
