# Supplementary material for: Propionic acid toxicity and utilization of α-ketobutyric acid in Neisseria meningitidis via the methylcitrate cycle under specific conditions
Source: Microbiol Spectr. 2025 Oct 20;13(12):e00783-25. doi: 10.1128/spectrum.00783-25 (PMC12671195; doi:10.1128/spectrum.00783-25)
Supplement: File S3 — Primary data of growth curves of N. meningitidis B1940 and isogenic ackA1- and ackA2-defective mutants in MCDA-glucose in the absence or presence of different concentrations of propionate. [file spectrum.00783-25-s0003.xlsx]

## Sheet: ackA2
	WT	ackA2	ackA1
	GLUCOSE	Glucose + 0 mM propionate						Glucose + 5 mM propionate
		0h	3h	6h	9h	12h		0h	3h	6h	9h	12h								P value	5 mM WT vs 5 mM ackA1
	WT	0.05	0.2	0.63	0.98	1.05		0.05	0.09	0.1	0.09	0.07
	WT	0.05	0.19	0.67	1.04	1.11		0.05	0.07	0.09	0.08	0.09								0h	3h	6h	9h	12h
	WT	0.05	0.25	0.63	0.92	1.2		0.05	0.08	0.09	0.13	0.11								1	0.109046	0.0113155	0.00518325	0.00507434
	ackA2 (1)	0.05	0.35	0.95	1.18	1.22		0.05	0.13	0.13	0.08	0.06
	ackA2 (2)	0.05	0.3	0.82	1.06	1.3		0.05	0.12	0.1	0.09	0.07
	ackA1 (2)	0.05	0.21	0.51	0.91	1		0.05	0.27	0.58	0.9	1.05
	ackA1 (3)	0.05	0.11	0.38	0.76	0.89		0.05	0.12	0.43	0.76	0.86
	ackA1 (4)	0.05	0.12	0.36	0.82	1		0.05	0.17	0.46	0.77	0.95
	PYRUVATE	Pyruvate + 0 mM propionate						Pyruvate + 5 mM propionate
		0h	3h	6h	9h	12h		0h	3h	6h	9h	12h
	WT	0.05	0.19	0.22	0.34	0.36		0.05	0.09	0.12	0.1	0.11
	WT	0.05	0.21	0.26	0.32	0.33		0.05	0.06	0.09	0.11	0.12
	WT	0.05	0.15	0.21	0.31	0.35		0.05	0.07	0.11	0.13	0.14
	ackA2 (1)	0.05	0.29	0.35	0.33	0.31		0.05	0.38	0.4	0.34	0.27
	ackA2 (2)	0.05	0.27	0.36	0.41	0.38		0.05	0.32	0.37	0.4	0.32
	ackA1 (2)	0.05	0.29	0.34	0.29	0.27		0.05	0.29	0.53	0.6	0.57
	ackA1 (3)	0.05	0.26	0.28	0.29	0.26		0.05	0.28	0.57	0.58	0.62								P value	5 mM WT vs 5 mM ackA1
	ackA1 (4)	0.05	0.32	0.35	0.32	0.3		0.05	0.28	0.52	0.65	0.61
																				0h	3h	6h	9h	12h
	LACTATE	Lactate + 0 mM propionate						Lactate + 10 mM propionate												1	0.000755002	0.00288686	0.00085472	0.000635122
		0h	3h	6h	9h	12h		0h	3h	6h	9h	12h
	WT	0.05	0.3	1.54	1.83	1.85		0.05	0.1	0.15	0.28	0.36
	WT	0.05	0.28	1.45	1.92	1.96		0.05	0.11	0.21	0.42	0.43
	WT	0.05	0.3	1.52	1.83	1.95		0.05	0.1	0.14	0.31	0.35								P value	5 mM WT vs 5 mM ackA2
	ackA2 (1)	0.05	0.44	1.5	1.66	1.72		0.05	0.29	1.53	1.66	1.73
	ackA2 (2)	0.05	0.45	1.55	1.73	1.78		0.05	0.38	1.57	1.58	1.64								0h	3h	6h	9h	12h
	ackA1 (2)	0.05	0.28	1.44	1.75	1.72		0.05	0.2	1.32	1.82	1.76								1	0.0346903	3.74324e-10	0.0598812	0.0704466
	ackA1 (3)	0.05	0.28	1.39	1.82	1.76		0.05	0.26	1.3	1.83	1.77
	ackA1 (4)	0.05	0.29	1.41	1.74	1.65		0.05	0.24	1.33	1.8	1.81
		0	3	6	9	12
	MEAN	Glucose + 0 mM propionate						Glucose + 5 mM propionate
		0h	3h	6h	9h	12h		0h	3h	6h	9h	12h								P value	10 mM WT vs 10 mM ackA1
	WT	0.05	0.213333	0.643333	0.98	1.12		0.05	0.08	0.0933333	0.1	0.09
	ackA2	0.05	0.325	0.885	1.12	1.26		0.05	0.125	0.115	0.085	0.065								0h	3h	6h	9h	12h
	ackA1	0.05	0.146667	0.416667	0.83	0.963333		0.05	0.186667	0.49	0.81	0.953333								1	0.0135272	0.000704988	0.000653729	0.000611683
	SD	Glucose + 0 mM propionate						Glucose + 5 mM propionate
		0h	3h	6h	9h	12h		0h	3h	6h	9h	12h								P value	10 mM WT vs 10 mM ackA2
	WT	8.49837e-18	0.0321455	0.023094	0.06	0.0754983		8.49837e-18	0.01	0.0057735	0.0264575	0.02
	ackA2	0	0.0353553	0.0919239	0.0848528	0.0565685		0	0.00707107	0.0212132	0.00707107	0.00707107								0h	3h	6h	9h	12h
	ackA1	8.49837e-18	0.0550757	0.0814453	0.0754983	0.0635085		8.49837e-18	0.0763763	0.0793725	0.0781025	0.0950438								1	0.10962	0.00464678	0.055003	0.0394298
	MEAN	Pyruvate + 0 mM propionate						Pyruvate + 5 mM propionate
		0h	3h	6h	9h	12h		0h	3h	6h	9h	12h
	WT	0.05	0.183333	0.23	0.323333	0.346667		0.05	0.0733333	0.106667	0.113333	0.123333
	ackA2	0.05	0.28	0.355	0.37	0.345		0.05	0.35	0.385	0.37	0.295
	ackA1	0.05	0.29	0.323333	0.3	0.276667		0.05	0.283333	0.54	0.61	0.6
	SD	Pyruvate + 0 mM propionate						Pyruvate + 5 mM propionate
		0h	3h	6h	9h	12h		0h	3h	6h	9h	12h
	WT	8.49837e-18	0.0305505	0.0264575	0.0152753	0.0152753		8.49837e-18	0.0152753	0.0152753	0.0152753	0.0152753
	ackA2	0	0.0141421	0.00707107	0.0565685	0.0494975		0	0.0424264	0.0212132	0.0424264	0.0353553
	ackA1	8.49837e-18	0.03	0.0378594	0.0173205	0.0208167		8.49837e-18	0.0057735	0.0264575	0.0360555	0.0264575
	MEAN	Lactate + 0 mM propionate						Lactate + 10 mM propionate
		0h	3h	6h	9h	12h		0h	3h	6h	9h	12h
	WT	0.05	0.293333	1.50333	1.86	1.92		0.05	0.103333	0.166667	0.336667	0.38
	ackA2	0.05	0.445	1.525	1.695	1.75		0.05	0.335	1.55	1.62	1.685
	ackA1	0.05	0.283333	1.41333	1.77	1.71		0.05	0.233333	1.31667	1.81667	1.78
	SD	Lactate + 0 mM propionate						Lactate + 10 mM propionate
		0h	3h	6h	9h	12h		0h	3h	6h	9h	12h
	WT	8.49837e-18	0.011547	0.0472582	0.0519615	0.0608276		8.49837e-18	0.0057735	0.0378594	0.0737111	0.043589
	ackA2	0	0.00707107	0.0353553	0.0494975	0.0424264		0	0.0636396	0.0282843	0.0565685	0.0636396
	ackA1	8.49837e-18	0.0057735	0.0251661	0.043589	0.0556776		8.49837e-18	0.0305505	0.0152753	0.0152753	0.0264575
