# Supplementary material for: Propionic acid toxicity and utilization of α-ketobutyric acid in Neisseria meningitidis via the methylcitrate cycle under specific conditions
Source: Microbiol Spectr. 2025 Oct 20;13(12):e00783-25. doi: 10.1128/spectrum.00783-25 (PMC12671195; doi:10.1128/spectrum.00783-25)
Supplement: File S4 — Primary data of growth curves of N. meningitidis B1940 and isogenic lstP-defective mutants in MCDA-glucose, MCDA-pyruvate, or MCDA-lactate in the absence or presence of different concentrations of propionate. [file spectrum.00783-25-s0004.xlsx]

## Sheet: lctP
	1°	2 mM lactate						20 mM lactate								1°	Glucose + 0mM propionate						Glucose + 1 mM propionate						Glucose + 5 mM propionate
		0	3	6	9	12		0	3	6	9	12					0	3	6	9	12		0	3	6	9	12		0	3	6	9	12
	WT	0.05	0.26	0.32	0.44	0.5		0.05	0.32	1.3	1.62	1.63				WT	0.05	0.2	0.65	0.96	1.05		0.05	0.21	0.67	0.93	1.02		0.05	0.08	0.06	0.05	0.06
	lctP (1)	0.05	0.09	0.06	0.09	0.2		0.05	0.2	0.24	0.25	0.39				lctP (1)	0.05	0.23	0.58	0.87	1.03		0.05	0.23	0.66	0.9	1		0.05	0.07	0.09	0.07	0.07
	2°	2 mM lactate						20 mM lactate								2°	Glucose + 0mM propionate						Glucose + 1 mM propionate						Glucose + 5 mM propionate
		0	3	6	9	12		0	3	6	9	12					0	3	6	9	12		0	3	6	9	12		0	3	6	9	12
	WT	0.05	0.22	0.4	0.53	0.59		0.05	0.35	1.4	1.7	1.76				WT	0.05	0.18	0.58	0.85	1.03		0.05	0.22	0.63	0.88	0.97		0.05	0.05	0.06	0.06	0.07
	lctP (2)	0.05	0.11	0.09	0.15	0.19		0.05	0.21	0.27	0.3	0.35				lctP (2)	0.05	0.26	0.47	0.91	1.01		0.05	0.3	0.54	0.93	1.03		0.05	0.06	0.08	0.05	0.08
	Media	2 mM lactate						20 mM lactate								Mean	Glucose + 0mM propionate						Glucose + 1 mM propionate						Glucose + 5 mM propionate
		0	3	6	9	12		0	3	6	9	12					0	3	6	9	12		0	3	6	9	12		0	3	6	9	12
	WT	0.05	0.24	0.36	0.485	0.545		0.05	0.335	1.35	1.66	1.695				WT	0.05	0.19	0.615	0.905	1.04		0.05	0.215	0.65	0.905	0.995		0.05	0.065	0.06	0.055	0.065
	lctP	0.05	0.1	0.075	0.12	0.195		0.05	0.205	0.255	0.275	0.37				lctP	0.05	0.245	0.525	0.89	1.02		0.05	0.265	0.6	0.915	1.015		0.05	0.065	0.085	0.06	0.075
	SD	2 mM lactate						20 mM lactate								SD	Glucose + 0mM propionate						Glucose + 1 mM propionate						Glucose + 5 mM propionate
		0	3	6	9	12		0	3	6	9	12					0	3	6	9	12		0	3	6	9	12		0	3	6	9	12
	WT	0	0.0282843	0.0565685	0.0636396	0.0636396		0	0.0212132	0.0707107	0.0565685	0.0919239				WT	0	0.0141421	0.0494975	0.0777817	0.0141421		0	0.00707107	0.0282843	0.0353553	0.0353553		0	0.0212132	0	0.00707107	0.00707107
	lctP	0	0.0141421	0.0212132	0.0424264	0.00707107		0	0.00707107	0.0212132	0.0353553	0.0282843				lctP	0	0.0212132	0.0777817	0.0282843	0.0141421		0	0.0494975	0.0848528	0.0212132	0.0212132		0	0.00707107	0.00707107	0.0141421	0.00707107
		p-value						p-value									p-value						p-value						p-value
		0h	3h	6h	9h	12h		0h	3h	6h	9h	12h					0h	3h	6h	9h	12h		0h	3h	6h	9h	12h		0h	3h	6h	9h	12h
	WT vs lctP	1	0.04917	0.0603	0.02996	0.07823		1	0.05126	0.01841	0.00284	0.0196				WT vs lctP	1	1	0.1096	0.32135	0.83319		1	0.38514	0.55384	0.77051	0.57681		1	1	0.12567	0.71172	0.29289
																1°	Pyruvate + 0mM propionate						Pyruvate + 1 mM propionate						Pyruvate + 5 mM propionate
																	0	3	6	9	12		0	3	6	9	12		0	3	6	9	12
																WT	0.05	0.19	0.27	0.34	0.36		0.05	0.17	0.42	0.54	0.54		0.05	0.09	0.12	0.1	0.11
																lctP (1)	0.05	0.22	0.28	0.3	0.33		0.05	0.21	0.42	0.48	0.5		0.05	0.09	0.105	0.11	0.12
																2°	Pyruvate + 0mM propionate						Pyruvate + 1 mM propionate						Pyruvate + 5 mM propionate
																	0	3	6	9	12		0	3	6	9	12		0	3	6	9	12
																WT	0.05	0.21	0.26	0.32	0.33		0.05	0.16	0.42	0.48	0.5		0.05	0.06	0.09	0.11	0.12
																lctP (2)	0.05	0.23	0.31	0.34	0.3		0.05	0.2	0.39	0.45	0.46		0.05	0.07	0.08	0.09	0.1
																Mean	Pyruvate + 0mM propionate						Pyruvate + 1 mM propionate						Pyruvate + 5 mM propionate
																	0	3	6	9	12		0	3	6	9	12		0	3	6	9	12
																WT	0.05	0.2	0.265	0.33	0.345		0.05	0.165	0.42	0.51	0.52		0.05	0.075	0.105	0.105	0.115
																lctP	0.05	0.225	0.295	0.32	0.315		0.05	0.205	0.405	0.465	0.48		0.05	0.08	0.0925	0.1	0.11
																SD	Pyruvate + 0mM propionate						Pyruvate + 1 mM propionate						Pyruvate + 5 mM propionate
																	0	3	6	9	12		0	3	6	9	12		0	3	6	9	12
																WT	0	0.0141421	0.00707107	0.0141421	0.0212132		0	0.00707107	0	0.0424264	0.0282843		0	0.0212132	0.0212132	0.00707107	0.00707107
																lctP	0	0.00707107	0.0212132	0.0282843	0.0212132		0	0.00707107	0.0212132	0.0212132	0.0282843		0	0.0141421	0.0176777	0.0141421	0.0141421
																	p-value						p-value						p-value
																	0h	3h	6h	9h	12h		0h	3h	6h	9h	12h		0h	3h	6h	9h	12h
																WT vs lctP	1	0.19873	0.27259	0.71172	0.29289		1	0.02986	0.5	0.34989	0.29289		1	0.81089	0.58946	0.71172	0.71172
