# Supplementary material for: Propionic acid toxicity and utilization of α-ketobutyric acid in Neisseria meningitidis via the methylcitrate cycle under specific conditions
Source: Microbiol Spectr. 2025 Oct 20;13(12):e00783-25. doi: 10.1128/spectrum.00783-25 (PMC12671195; doi:10.1128/spectrum.00783-25)
Supplement: File S5 — Primary data of growth curves of N. meningitidis MC58 and isogenic kbuT-defective mutants in MCDA-glucose or MCDA-lactate in the absence or presence of different concentrations of propionate. [file spectrum.00783-25-s0005.xlsx]

## Sheet: MCDA_GLUCOSE
MCDA-Glucose +/- propionate
1°	0 mM propionate						1 mM propionate						5 mM propionate
	0h	3h	6h	9h	12h		0h	3h	6h	9h	12h		0h	3h	6h	9h	12h
WT	0.1	0.18	0.37	0.53	0.66		0.1	0.2	0.36	0.54	0.62		0.1	0.17	0.18	0.17	0.09
kbuT (1)	0.1	0.2	0.32	0.54	0.64		0.1	0.18	0.28	0.58	0.63		0.1	0.14	0.15	0.16	0.11
2°	0 mM propionate						1mM propionate						5 mM propionate
	0h	3h	6h	9h	12h		0h	3h	6h	9h	12h		0h	3h	6h	9h	12h
WT	0.1	0.15	0.35	0.57	0.62		0.1	0.21	0.33	0.57	0.67		0.1	0.17	0.17	0.15	0.1
KbuT (2)	0.1	0.19	0.37	0.51	0.67		0.1	0.2	0.34	0.57	0.61		0.1	0.15	0.14	0.12	0.11
3°	0 mM propionate						1 mM propionate						5 mM propionate
	0h	3h	6h	9h	12h		0h	3h	6h	9h	12h		0h	3h	6h	9h	12h
WT	0.1	0.14	0.29	0.56	0.64		0.1	0.16	0.23	0.53	0.67		0.1	0.14	0.16	0.15	0.15
KbuT (2)	0.1	0.14	0.29	0.58	0.61		0.1	0.15	0.3	0.51	0.64		0.1	0.12	0.13	0.16	0.14
MEAN	0 mM propionate						1 mM propionate						5 mM propionate
	0h	3h	6h	9h	12h		0h	3h	6h	9h	12h		0h	3h	6h	9h	12h
WT	0.1	0.156667	0.336667	0.553333	0.64		0.1	0.19	0.306667	0.546667	0.653333		0.1	0.16	0.17	0.156667	0.113333
kbuT	0.1	0.176667	0.326667	0.543333	0.64		0.1	0.176667	0.306667	0.553333	0.626667		0.1	0.136667	0.14	0.146667	0.12
SD	0 mM propionate						1 mM propionate						5 mM propionate
	0h	3h	6h	9h	12h		0h	3h	6h	9h	12h		0h	3h	6h	9h	12h
WT	1.69967e-17	0.0208167	0.0416333	0.0208167	0.02		1.69967e-17	0.0264575	0.0680686	0.0208167	0.0288675		1.69967e-17	0.0173205	0.01	0.011547	0.0321455
kbuT	1.69967e-17	0.0321455	0.0404145	0.0351188	0.03		1.69967e-17	0.0251661	0.0305505	0.0378594	0.0152753		1.69967e-17	0.0152753	0.01	0.023094	0.0173205
	p-value						p-value						p-value
	0h	3h	6h	9h	12h		0h	3h	6h	9h	12h		0h	3h	6h	9h	12h
WT vs kbuT	1	0.42476	0.78019	0.6979	1		1	0.56152	1	0.80603	0.25113		1	0.15613	0.02131	0.55124	0.77211

## Sheet: MCDA_D,L LACTATE
MCDA-Lactate +/- propionate
1°	0 mM propionate						1 mM propionate						5 mM propionate						10 mM propionate
	0h	3h	6h	9h	12h		0h	3h	6h	9h	12h		0h	3h	6h	9h	12h		0h	3h	6h	9h	12h
WT	0.1	0.18	0.4	0.91	1.02		0.1	0.23	0.39	0.77	0.93		0.1	0.15	0.37	0.67	0.88		0.1	0.13	0.19	0.28	0.32
kbuT (1)	0.1	0.16	0.43	0.84	1		0.1	0.19	0.4	0.8	0.96		0.1	0.15	0.41	0.74	0.82		0.1	0.14	0.21	0.27	0.34
2°	0 mM propionate						1 mM propionate						5 mM propionate						10 mM propionate
	0h	3h	6h	9h	12h		0h	3h	6h	9h	12h		0h	3h	6h	9h	12h		0h	3h	6h	9h	12h
WT	0.1	0.16	0.44	0.94	1.07		0.1	0.16	0.41	0.73	0.94		0.1	0.14	0.44	0.75	0.92		0.1	0.15	0.22	0.32	0.38
kbuT (2)	0.1	0.17	0.55	0.85	0.96		0.1	0.2	0.44	0.8	0.9		0.1	0.17	0.43	0.75	0.87		0.1	0.13	0.24	0.35	0.4
3°	0 mM propionate						1 mM propionate						5 mM propionate						10 mM propionate
	0h	3h	6h	9h	12h		0h	3h	6h	9h	12h		0h	3h	6h	9h	12h		0h	3h	6h	9h	12h
WT	0.1	0.2	0.45	0.84	1.03		0.1	0.26	0.47	0.75	0.87		0.1	0.13	0.43	0.74	0.9		0.1	0.17	0.25	0.27	0.32
kbuT (2)	0.1	0.17	0.44	0.92	1.1		0.1	0.21	0.55	0.83	0.97		0.1	0.22	0.44	0.77	0.83		0.1	0.13	0.24	0.33	0.38
MEAN	0 mM propionate						1 mM propionate						5 mM propionate						10 mM propionate
	0h	3h	6h	9h	12h		0h	3h	6h	9h	12h		0h	3h	6h	9h	12h		0h	3h	6h	9h	12h
WT	0.1	0.18	0.43	0.896667	1.04		0.1	0.216667	0.423333	0.75	0.913333		0.1	0.14	0.413333	0.72	0.9		0.1	0.15	0.22	0.29	0.34
kbuT	0.1	0.166667	0.473333	0.87	1.02		0.1	0.2	0.463333	0.81	0.943333		0.1	0.18	0.426667	0.753333	0.84		0.1	0.133333	0.23	0.316667	0.373333
SD	0 mM propionate						1 mM propionate						5 mM propionate						10 mM propionate
	0h	3h	6h	9h	12h		0h	3h	6h	9h	12h		0h	3h	6h	9h	12h		0h	3h	6h	9h	12h
WT	1.69967e-17	0.02	0.0264575	0.051316	0.0264575		1.69967e-17	0.051316	0.0416333	0.02	0.0378594		1.69967e-17	0.01	0.0378594	0.043589	0.02		1.69967e-17	0.02	0.03	0.0264575	0.034641
kbuT	1.69967e-17	0.0057735	0.0665833	0.043589	0.072111		1.69967e-17	0.01	0.0776745	0.0173205	0.0378594		1.69967e-17	0.0360555	0.0152753	0.0152753	0.0264575		1.69967e-17	0.0057735	0.0173205	0.0416333	0.0305505
	p-value						p-value						p-value						p-value
	0h	3h	6h	9h	12h		0h	3h	6h	9h	12h		0h	3h	6h	9h	12h		0h	3h	6h	9h	12h
WT vs kbuT	1	0.3685	0.38184	0.53134	0.6878		1	0.63284	0.4881	0.01781	0.38676		1	0.18818	0.61616	0.31614	0.03869		1	0.28324	0.64945	0.4109	0.28042

## Sheet: Ketobutirrato GROWTH
1°	0 mM KTB						0,25 mM KTB						0,5 mM KTB						1 mM KTB
	0h	3h	6h	9h	12h		0h	3h	6h	9h	12h		0h	3h	6h	9h	12h		0h	3h	6h	9h	12h
WT	0.1	0.63	0.71	0.71	0.7		0.1	0.25	0.62	0.68	0.67		0.1	0.29	0.62	0.72	0.73		0.1	0.2	0.6	0.67	0.69
kbuT (1)	0.1	0.66	0.7	0.63	0.65		0.1	0.25	0.61	0.65	0.67		0.1	0.13	0.58	0.62	0.7		0.1	0.12	0.24	0.58	0.67
2°	0 mM KTB						0,5 mM KTB						1 mM KTB						2,5 mM KTB
	0h	3h	6h	9h	12h		0h	3h	6h	9h	12h		0h	3h	6h	9h	12h		0h	3h	6h	9h	12h
WT	0.1	0.56	0.69	0.61	0.6		0.1	0.1	0.54	0.6	0.62		0.1	0.1	0.53	0.6	0.63		0.1	0.1	0.11	0.1	0.12
kbuT (2)	0.1	0.63	0.7	0.61	0.6		0.1	0.1	0.56	0.67	0.64		0.1	0.1	0.2	0.62	0.64		0.1	0.1	0.11	0.14	0.13
3°	0 mM KTB						0,25 mM KTB						0,5 mM KTB						1 mM KTB
	0h	3h	6h	9h	12h		0h	3h	6h	9h	12h		0h	3h	6h	9h	12h		0h	3h	6h	9h	12h
WT	0.1	0.64	0.69	0.68	0.66		0.1	0.35	0.66	0.67	0.68		0.1	0.2	0.62	0.7	0.69		0.1	0.1	0.55	0.62	0.63
kbuT (2)	0.1	0.66	0.69	0.71	0.7		0.1	0.19	0.65	0.68	0.67		0.1	0.14	0.61	0.67	0.66		0.1	0.1	0.27	0.57	0.62
MEAN	0 mM KTB						0,25 mM KTB						0,5 mM KTB						1 mM KTB
	0h	3h	6h	9h	12h		0h	3h	6h	9h	12h		0h	3h	6h	9h	12h		0h	3h	6h	9h	12h
WT	0.1	0.61	0.696667	0.666667	0.653333		0.1	0.3	0.64	0.675	0.675		0.1	0.196667	0.593333	0.673333	0.68		0.1	0.133333	0.56	0.63	0.65
MC58WkbuT	0.1	0.65	0.696667	0.65	0.65		0.1	0.22	0.63	0.665	0.67		0.1	0.123333	0.583333	0.653333	0.666667		0.1	0.106667	0.236667	0.59	0.643333
SD	0 mM KTB						0,25 mM KTB						0,5 mM KTB						1 mM KTB
	0h	3h	6h	9h	12h		0h	3h	6h	9h	12h		0h	3h	6h	9h	12h		0h	3h	6h	9h	12h
WT	1.69967e-17	0.043589	0.011547	0.051316	0.0503322		0	0.0707107	0.0282843	0.00707107	0.00707107		1.69967e-17	0.0950438	0.046188	0.064291	0.0556776		1.69967e-17	0.057735	0.0360555	0.0360555	0.034641
MC58WkbuT	1.69967e-17	0.0173205	0.0057735	0.052915	0.05		0	0.0424264	0.0282843	0.0212132	0		1.69967e-17	0.0208167	0.0251661	0.0288675	0.0305505		1.69967e-17	0.011547	0.0351188	0.0264575	0.0251661
	p-value						p-value						p-value						p-value
	0h	3h	6h	9h	12h		0h	3h	6h	9h	12h		0h	3h	6h	9h	12h		0h	3h	6h	9h	12h
WT vs MC58WkbuT	1	0.2488	1	0.71532	0.93905		1	0.30369	0.75746	0.59175	0.42265		1	0.31193	0.76299	0.65927	0.73949		1	0.50961	0.00037	0.20254	0.80195
																		Test 1	Test 2	Test 3		Mean	SD
																	MC58	0.01	0.008	0.07		0.0293333	0.0352326
																	MC58WkbuT	0.853	0.824	0.67		0.782333	0.0983582
																			WT	0.0293333
																			MC58WkbuT	0.782333
