# Supplementary material for: Propionic acid toxicity and utilization of α-ketobutyric acid in Neisseria meningitidis via the methylcitrate cycle under specific conditions
Source: Microbiol Spectr. 2025 Oct 20;13(12):e00783-25. doi: 10.1128/spectrum.00783-25 (PMC12671195; doi:10.1128/spectrum.00783-25)
Supplement: File S6 — Primary data analysis of N. meningitidis strains with BIOLOG Phenotype MicroArray system. [file spectrum.00783-25-s0006.xlsx]

## Sheet: A. BIOLOG
		N. lact. 995	N. lact. 411		N. mening. B1940	N. mening. B1940	N. mening. B1940		N. mening. B1940 prpB (1)	N. mening. B1940 prpB (2)		N. mening. B1940 prpC (1)	N. mening. B1940 prpC (1)		N. mening. MC58	N. mening. MC58	N. mening. MC58	N. mening. MC58		N. mening. MC58 kbuT (1)	N. mening. MC58 kbuT (2)	N. mening. MC58 kbuT (2)
A1	Negative Control	0	0		0	0	0		0	0		0	0		0	0	0	0		0	0	0
A2	Dextrin	0	0		0.7	0.8	0.8		0.8	0.7		0.7	0.8		0.8	0.3	0.6	0.5		0.3	0.5	0.4
A3	D-Maltose	1.1	1		1	1.1	1		1	1		1	1.1		1	1.2	1	1.3		1	1.1	1
A4	D-Trehalose	0	0		0	0	0		0	0		0	0		0	0	0	0		0	0	0
A5	D-Cellobiose	0	0		0.3	0.2	0.3		0	0.3		0.3	0.2		0.4	0.5	0.3	0		1	0.4	0.3
A6	Gentiobiose	0	0		0	0	0		0	0		0	0		0	1	0	0		1.1	0	0
A7	Sucrose	0	0		0	0	0		0	0		0	0		0	0	0	0		0	0	0
A8	D-Turanose	0	0		0.3	0.3	0.4		0	0		0.2	0.3		0.3	0.9	0.6	0.5		1	0.6	0.5
A9	Stachyose	0	0		0	0	0		0	0		0	0		0	0	0	0		0	0	0
A10	Positive Control	1	1		1	1	1.2		1.2	1		1	0.9		1	0.8	1	1.2		1.2	1	0.9
A11	pH 6	1	1.1		1	1.1	1		1	1.1		1	1		1.1	1	0.9	1		1	1.3	1
A12	pH 5	0	0		0	0	0		0	0		0	0		0	0	0	0		0	0	0
B1	D-Raffinose	0	0		0	0	0		0	0		0	0		0	0	0	0		0	0	0
B2	𝛼-D-Lactose	1	1.2		0	0	0		0	0		0	0		0	0	0	0		0	0	0
B3	D-Melibiose	0	0		0	0	0		0	0		0	0		0	0	0	0		0	0	0
B4	𝝱-Methyl-D-Glucoside	0	0		0	0	0		0	0		0	0		0	0	0	0		0	0	0
B5	D-Salicin	0	0		0	0	0		0	0		0	0		0	0	0	0		0	0	0
B6	N-Acetyl-D-Glucosamine	0	0		0	0	0		0	0		0	0		0	0	0	0		0	0	0
B7	N-Acetyl-𝝱-D-Mannosamine	0	0		0	0	0		0	0		0	0		0	0	0	0		0	0	0
B8	N-Acetyl-D-Galactosamine	0	0		0	0	0		0	0		0	0		0	0	0	0		0	0	0
B9	N-Acetyl Neuraminic Acid	0	0		0	0	0		0	0		0	0		0	0	0	0		0	0	0
B10	1% NaCl	1.1	1		1.2	1	1		1	1.1		1.1	1		1	1.3	1	1.2		0.9	1	1.1
B11	4% NaCl	0	0		0	0	0		0	0		0	0		0	0	0.6	0.5		0.6	0.3	0.5
B12	8% NaCl	0	0		0	0	0		0	0		0	0		0	0	0	0.4		0	0	0
C1	𝜶-D-Glucose	1	1		1.3	1	1.1		0.9	1		1.3	1.2		1	1.1	1	1		1	1.3	1.1
C2	D-Mannose	0	0		0	0	0		0	0		0	0		0	1	0	0		1	0	0
C3	D-Fructose	0	0		0	0	0		0	0		0	0		0	0	0	0		0.2	0	0
C4	D-Galactose	0	0		0	0	0		0	0		0	0		0	0	0	0		0	0	0
C5	3-Methyl Glucose	0	0		0	0	0		0	0		0	0		0	0	0	0		0	0	0
C6	D-Fucose	0	0		0	0	0		0	0		0	0		0	0	0	0		0	0	0
C7	L-Fucose	0	0		0	0	0		0	0		0	0		0	0	0	0		0	0	0
C8	L-Rhamnose	0	0		0	0	0		0	0		0	0		0	0	0	0		0	0	0
C9	Inosine	0	0		0	0	0		0	0		0	0		0	0	0	0		0	0	0
C10	1% Sodium Lactate	1	1.2		1	1.2	1		1.3	1		1	1.2		1	1.2	1	1.1		1	1.3	1
C11	Fusidic Acid	0	0		0	0	0		0	0		0	0		0	0	0	0		0	0	0
C12	D-Serine	0	0.6		1	1	1.3		1	1		0.9	1		0.9	1	1.3	1		1.2	1	1.1
D1	D-Sorbitol	0	0		0	0	0		0	0		0	0		0	0	0	0		0	0	0
D2	D-Mannitol	0	0		0	0	0		0	0		0	0		0	0	0	0		0	0	0
D3	D-Arabitol	0	0		0	0	0		0	0		0	0		0	0	0	0		0	0	0
D4	myo-Inositol	0	0		0	0	0		0	0		0	0		0	0	0	0		0	0	0
D5	Glycerol	0	0		0	0	0.3		0.3	0.2		0.3	0.4		0	0	0	0		0	0	0
D6	D-Glucose-6-PO4	1	1		0.5	0.4	0.5		0.4	0.5		0.5	0.3		1.1	0	0.4	0.5		0	0.5	0.6
D7	D-Fructose-6-PO4	1	1.1		0.3	0.5	0.4		0.5	0.4		0.4	0.2		1	0	0.5	0.6		0	0.4	0.5
D8	D-Aspartic Acid	0	0		0	0	0		0	0		0	0		0	0	0	0		0	0	0
D9	D-Serine	0	0		0	0	0		0	0		0	0		0	0	0	0		0	0	0
D10	Troleandomycin	0	0.2		1	1	0.9		1.1	1		1	0.9		1	0.5	1	0.8		0.9	0.8	1
D11	Rifamycin SV	0	1		1.1	1	1		1	0.9		1.1	1		1.2	1	0.8	1		1.1	1	1.2
D12	Minocycline	0	0.3		0.8	1	1		0.8	1		1	0.9		1	0.9	1	0.8		1	0.8	1
E1	Gelatin	0	0		0	0	0		0	0		0	0		0	0	0	0		0	0	0
E2	Glycyl-L-Proline	0	0		0	0	0		0	0		0	0		0	0	0	0		0	0	0
E3	L-Alanine	0	0		0	0	0		0	0		0	0		0	0	0	0		0	0	0
E4	L-Arginine	0	0		0	0	0		0	0		0	0		0	0	0	0		0	0	0
E5	L-Aspartic Acid	0	1		0	0.6	0.5		0.5	0.4		0.4	0.3		0.5	0.6	0.9	1		0.5	1	1.1
E6	L-Glutamic Acid	1	1.1		0.9	1	1		1	0.9		1	0.8		1	1.1	1	0.9		1	0.9	0.8
E7	L-Histidine	0	0		0	0	0		0	0		0	0		0	0	0	0		0	0	0
E8	L-Pyroglutamic Acid	0	0		0	0	0		0	0		0	0		0	0	0	0		0	0	0
E9	L-Serine	0	0		0	0	0		0	0		0	0		0	0	0	0		0	0	0
E10	Lincomycin	0	0.6		1	0.8	0.9		0.9	1		1	0.9		0.9	1	1.1	1		1.2	0.9	1
E11	Guanidine HCl	0	0		0	0	0		0	0		0	0		0	0	0	0		0	0	0
E12	Niaproof 4	0	0		0	0	0		0	0		0	0		0	0	0	0		0	0	0
F1	Pectin	0	0		0	0	0		0	0		0	0		0	0	0	0		0	0	0
F2	D-Galacturonic Acid	0	0		0	0	0		0	0		0	0		0.5	0	0	0		0	0	1
F3	L-Galactonic Acid Lactone	0	0		0	0	0		0	0		0	0		0	0	0	0		0	0	0
F4	D-Gluconic Acid	0	0		0	0	0		0	0		0	0		0	0	0	0		0	0	0
F5	D-Glucuronic Acid	0	0		0	0	0		0	0		0	0		0	0	0	0		0	0	0
F6	Glucuronamide	0	0.3		0	0	0		0	0		0	0		0	0	0	0		0	0	0
F7	Mucic Acid	0	0		0	0	0		0	0		0	0		0	0	0	0		0	0	0
F8	Quinic Acid	0	0		0	0	0		0	0		0	0		0	0	0	0		0	0	0
F9	D-Saccharic Acid	0	0		0	0	0		0	0		0	0		0	0	0	0		0	0	0
F10	Vancomycin	0.3	1.1		0.8	1	1.1		1	0.9		1	0.8		1.1	1	1.2	1		0.8	1	1.1
F11	Tetrazolium Violet	0	0		0	0.4	0.5		0.3	0.5		0.5	0.4		0	0.5	0.3	0		0.4	0	0
F12	Tetrazolium Blue	0	0		0	1	0.6		0.5	0.4		0.5	0.6		0.4	0	0.5	0.5		0	0.4	0.3
G1	p-Hydroxy- Phenylacetic Acid	0	0.3		0	0	0		0	0		0	0		0	0	0	0		0	0	0
G2	Methyl Pyruvate	1	0		0.9	1	0.8		1.1	1		1	1.1		0.9	0	1	0.9		0	0.8	0
G3	D-Lactic Acid Methyl Ester	0.3	0.4		1	1.1	1		1	0.9		1	0.8		1	1.3	1	0.9		1.2	1	1.1
G4	L-Lactic Acid	1.2	1.1		1.1	1	1		1.2	1		0.9	1		1.2	1	1.1	0.8		1	0.9	1
G5	Citric Acid	0	0		0	0.3	0.2		0	0.3		0	0		0	0	0	0		0	0	0
G6	𝜶-Keto-Glutaric Acid	0	1		1	1.2	1		1.1	1		0.9	1		1	1.2	1	1.1		1	0.8	0.9
G7	D-Malic Acid	0	0		0	0	0		0	0		0	0		0	0	0	0		0	0	0
G8	L-Malic Acid	0	1		1	0.9	1		0.9	1		1	1.2		1	1.1	0.9	1		1	0.9	1
G9	Bromo-Succinic Acid	0	0.3		0.5	0.8	1		1	0.9		1	0.5		0.3	0.6	1	0.5		0.5	0.4	0.8
G10	Nalidixic Acid	0.4	1		1	1	1.1		0.8	1		0.8	1		1	0.3	0.9	0.4		0.3	0.5	1
G11	Lithium Chloride	0	0		0	0.8	1		0.5	0.4		0	0.4		0.3	1	1.1	1		1	0.9	1.1
G12	Potassium Tellurite	0	0		0	0	0		0	0		0	0		0	0	0	0.3		0	0	0
H1	Tween 40	0	0		0	0	0		0	0		0	0		0	0	0	0		0	0	0
H2	𝜸-Amino-Butryric Acid	0	0		0	0	0		0	0		0	0		0	0	0	0		0	0	0
H3	𝜶-Hydroxy-Butyric Acid	0.2	1		1	1.1	1		1.1	1		1	0.8		1	0.9	1	1.1		0.9	1	1.1
H4	β-Hydroxy-D,L-Butyric Acid	0	0		0	0	0		0	0		0	0		0	0	0	0		0	0	0
H5	𝜶-Keto-Butyric Acid	0	0		1.2	1	1		0.4	1		0.4	1		1	1.1	1	0.9		0	0	0	<--
H6	Acetoacetic Acid	0	0.4		0	1	1		1	1.1		0.6	0.9		0.3	0	0.7	0.8		0	0.5	1
H7	Propionic Acid	0	0		0	0	0		0	0		0	0		0	0	0	0		0	0	0
H8	Acetic Acid	0	0.3		1	0.8	0.9		0.9	1		1	0.9		1	1.3	1	0.9		0.3	0.8	1
H9	Formic Acid	0	0		0	0	0		0	0		0	0		0	0	0	0		0.4	0	0
H10	Aztreonam	0	0.2		0	0.9	1		1	0.8		1.1	0.5		0.4	0.9	1	0.8		1.1	1.2	1
H11	Sodium Butyrate	0	0.3		0	1	0.8		0.4	1		0.3	0.4		0.5	1	1.1	1		1	0.9	0.8
H12	Sodium Bromate	0	0		0	0	0		0	0		0	0		0	0	0	0		0	0	0

## Sheet: B. BIOLOG Averages
		N. lact. 995	N. lact. 411	N. mening. B1940	N. mening. B1940 WprpB	N. mening. B1940 WprpC	N. mening. MC58	N. mening. MC58 WkbuT
A1	Negative Control	0	0	0	0	0	0	0
A2	Dextrin	0	0	0.766667	0.75	0.75	0.55	0.4
A3	D-Maltose	1.1	1	1.03333	1	1.05	1.125	1.03333
A4	D-Trehalose	0	0	0	0	0	0	0
A5	D-Cellobiose	0	0	0.266667	0.15	0.25	0.3	0.566667
A6	Gentiobiose	0	0	0	0	0	0.25	0.366667
A7	Sucrose	0	0	0	0	0	0	0
A8	D-Turanose	0	0	0.333333	0	0.25	0.575	0.7
A9	Stachyose	0	0	0	0	0	0	0
A10	Positive Control	1	1	1.06667	1.1	0.95	1	1.03333
A11	pH 6	1	1.1	1.03333	1.05	1	1	1.1
A12	pH 5	0	0	0	0	0	0	0
B1	D-Raffinose	0	0	0	0	0	0	0
B2	𝛼-D-Lactose	1	1.2	0	0	0	0	0
B3	D-Melibiose	0	0	0	0	0	0	0
B4	𝝱-Methyl-D-Glucoside	0	0	0	0	0	0	0
B5	D-Salicin	0	0	0	0	0	0	0
B6	N-Acetyl-D-Glucosamine	0	0	0	0	0	0	0
B7	N-Acetyl-𝝱-D-Mannosamine	0	0	0	0	0	0	0
B8	N-Acetyl-D-Galactosamine	0	0	0	0	0	0	0
B9	N-Acetyl Neuraminic Acid	0	0	0	0	0	0	0
B10	1% NaCl	1.1	1	1.06667	1.05	1.05	1.125	1
B11	4% NaCl	0	0	0	0	0	0.275	0.466667
B12	8% NaCl	0	0	0	0	0	0.1	0
C1	𝜶-D-Glucose	1	1	1.13333	0.95	1.25	1.025	1.13333
C2	D-Mannose	0	0	0	0	0	0.25	0.333333
C3	D-Fructose	0	0	0	0	0	0	0.0666667
C4	D-Galactose	0	0	0	0	0	0	0
C5	3-Methyl Glucose	0	0	0	0	0	0	0
C6	D-Fucose	0	0	0	0	0	0	0
C7	L-Fucose	0	0	0	0	0	0	0
C8	L-Rhamnose	0	0	0	0	0	0	0
C9	Inosine	0	0	0	0	0	0	0
C10	1% Sodium Lactate	1	1.2	1.06667	1.15	1.1	1.075	1.1
C11	Fusidic Acid	0	0	0	0	0	0	0
C12	D-Serine	0	0.6	1.1	1	0.95	1.05	1.1
D1	D-Sorbitol	0	0	0	0	0	0	0
D2	D-Mannitol	0	0	0	0	0	0	0
D3	D-Arabitol	0	0	0	0	0	0	0
D4	myo-Inositol	0	0	0	0	0	0	0
D5	Glycerol	0	0	0.1	0.25	0.35	0	0
D6	D-Glucose-6-PO4	1	1	0.466667	0.45	0.4	0.5	0.366667
D7	D-Fructose-6-PO4	1	1.1	0.4	0.45	0.3	0.525	0.3
D8	D-Aspartic Acid	0	0	0	0	0	0	0
D9	D-Serine	0	0	0	0	0	0	0
D10	Troleandomycin	0	0.2	0.966667	1.05	0.95	0.825	0.9
D11	Rifamycin SV	0	1	1.03333	0.95	1.05	1	1.1
D12	Minocycline	0	0.3	0.933333	0.9	0.95	0.925	0.933333
E1	Gelatin	0	0	0	0	0	0	0
E2	Glycyl-L-Proline	0	0	0	0	0	0	0
E3	L-Alanine	0	0	0	0	0	0	0
E4	L-Arginine	0	0	0	0	0	0	0
E5	L-Aspartic Acid	0	1	0.366667	0.45	0.35	0.75	0.866667
E6	L-Glutamic Acid	1	1.1	0.966667	0.95	1	1	0.9
E7	L-Histidine	0	0	0	0	0	0	0
E8	L-Pyroglutamic Acid	0	0	0	0	0	0	0
E9	L-Serine	0	0	0	0	0	0	0
E10	Lincomycin	0	0.6	0.9	0.95	0.95	1	1.03333
E11	Guanidine HCl	0	0	0	0	0	0	0
E12	Niaproof 4	0	0	0	0	0	0	0
F1	Pectin	0	0	0	0	0	0	0
F2	D-Galacturonic Acid	0	0	0	0	0	0.125	0.333333
F3	L-Galactonic Acid Lactone	0	0	0	0	0	0	0
F4	D-Gluconic Acid	0	0	0	0	0	0	0
F5	D-Glucuronic Acid	0	0	0	0	0	0	0
F6	Glucuronamide	0	0.3	0	0	0	0	0
F7	Mucic Acid	0	0	0	0	0	0	0
F8	Quinic Acid	0	0	0	0	0	0	0
F9	D-Saccharic Acid	0	0	0	0	0	0	0
F10	Vancomycin	0.3	1.1	0.966667	0.95	0.9	1.075	0.966667
F11	Tetrazolium Violet	0	0	0.3	0.4	0.45	0.2	0.133333
F12	Tetrazolium Blue	0	0	0.533333	0.45	0.55	0.35	0.233333
G1	p-Hydroxy- Phenylacetic Acid	0	0.3	0	0	0	0	0
G2	Methyl Pyruvate	1	0	0.9	1.05	1.05	0.7	0.266667
G3	D-Lactic Acid Methyl Ester	0.3	0.4	1.03333	0.95	0.9	1.05	1.1
G4	L-Lactic Acid	1.2	1.1	1.03333	1.1	0.95	1.025	0.966667
G5	Citric Acid	0	0	0.166667	0.15	0	0	0
G6	𝜶-Keto-Glutaric Acid	0	1	1.06667	1.05	0.95	1.075	0.9
G7	D-Malic Acid	0	0	0	0	0	0	0
G8	L-Malic Acid	0	1	0.966667	0.95	1.1	1	0.966667
G9	Bromo-Succinic Acid	0	0.3	0.766667	0.95	0.75	0.6	0.566667
G10	Nalidixic Acid	0.4	1	1.03333	0.9	0.9	0.65	0.6
G11	Lithium Chloride	0	0	0.6	0.45	0.2	0.85	1
G12	Potassium Tellurite	0	0	0	0	0	0.075	0
H1	Tween 40	0	0	0	0	0	0	0
H2	𝜸-Amino-Butryric Acid	0	0	0	0	0	0	0
H3	𝜶-Hydroxy-Butyric Acid	0.2	1	1.03333	1.05	0.9	1	1
H4	β-Hydroxy-D,L-Butyric Acid	0	0	0	0	0	0	0
H5	𝜶-Keto-Butyric Acid	0	0	1.06667	0.7	0.7	1	0
H6	Acetoacetic Acid	0	0.4	0.666667	1.05	0.75	0.45	0.5
H7	Propionic Acid	0	0	0	0	0	0	0
H8	Acetic Acid	0	0.3	0.9	0.95	0.95	1.05	0.7
H9	Formic Acid	0	0	0	0	0	0	0.133333
H10	Aztreonam	0	0.2	0.633333	0.9	0.8	0.775	1.1
H11	Sodium Butyrate	0	0.3	0.6	0.7	0.35	0.9	0.9
H12	Sodium Bromate	0	0	0	0	0	0	0
